# Supplementary material for: Palladium-Catalyzed Direct (Het)arylation Reactions of Benzo[1,2-d:4,5-d′]bis([1,2,3]thiadiazole and 4,8-Dibromobenzo[1,2-d:4,5-d′]bis([1,2,3]thiadiazole)
Source: Molecules. 2023 May 8;28(9):3977. doi: 10.3390/molecules28093977 (PMC10180130; doi:10.3390/molecules28093977)
Supplement: Supplementary file 1 [file molecules-28-03977-s001.zip]

Archive with 1 entries (1 files):
- molecules-2373824-supplementary.pdf
